# Supplementary material for: Nuclear RNA-related processes modulate the assembly of cytoplasmic RNA granules
Source: Nucleic Acids Res. 2024 Feb 16;52(9):5356–75. doi: 10.1093/nar/gkae119 (PMC11109975; doi:10.1093/nar/gkae119)
Supplement: gkae119_Supplemental_Files [file gkae119_supplemental_files.zip]

Archive with 7 entries (7 files):
- Movie 1.mp4
- Movie 2.mp4
- Movie 3.mp4
- Movie 4.mp4
- Movie 5.mp4
- Movie 6.mp4
- Supplementary Figures Angel et al revised.pdf
